# Supplementary material for: How representative are neuroimaging samples? Large-scale evidence for trait anxiety differences between fMRI and behaviour-only research participants
Source: Soc Cogn Affect Neurosci. 2021 May 5;16(10):1057–70. doi: 10.1093/scan/nsab057 (PMC8483285; doi:10.1093/scan/nsab057)
Supplement: nsab057_Supp [file nsab057_supp.zip]

Archive with 1 entries (1 files):
- nsab057_suppl.pdf
